# Supplementary material for: A phylogenetically novel cyanobacterium most closely related to Gloeobacter
Source: ISME J. 2020 May 18;14(8):2142–52. doi: 10.1038/s41396-020-0668-5 (PMC7368068; doi:10.1038/s41396-020-0668-5)
Supplement: Supplementary file 3 — Table S1. [file 41396_2020_668_MOESM3_ESM.xlsx]

## Sheet: Sheet1
Gene Name
ribosomal protein S2 rpsB
ribosomal protein S10 rpsJ
ribosomal protein L1 rplA
translation elongation factor EF-2
translation initiation factor IF-2
metalloendopeptidase
ribosomal protein L22
ffh signal recognition particle protein
ribosomal protein L4/L1e rplD
ribosomal protein L2 rplB
ribosomal protein S9 rpsI
ribosomal protein L3 rplC
phenylalanyl-tRNA synthetase beta subunit
ribosomal protein L14b/L23e rplN
ribosomal protein S5
ribosomal protein S19 rpsS
ribosomal protein S7
ribosomal protein L16/L10E rplP
ribosomal protein S13 rpsM
phenylalanyl-tRNA synthetase alpha subunit
ribosomal protein L15
ribosomal protein L25/L23
ribosomal protein L6 rplF
ribosomal protein L11 rplK
ribosomal protein L5 rplE
ribosomal protein S12/S23
ribosomal protein L29
ribosomal protein S3 rpsC
ribosomal protein S11 rpsK
ribosomal protein L10
ribosomal protein S8
tRNA pseudouridine synthase B
ribosomal protein L18P/L5E
ribosomal protein S15P/S13e
Porphobilinogen deaminase
ribosomal protein S17
ribosomal protein L13 rplM
phosphoribosylformylglycinamidine cyclo-ligase rpsE
ribonuclease HII
ribosomal protein L24
