# Supplementary material for: A phylogenetically novel cyanobacterium most closely related to Gloeobacter
Source: ISME J. 2020 May 18;14(8):2142–52. doi: 10.1038/s41396-020-0668-5 (PMC7368068; doi:10.1038/s41396-020-0668-5)
Supplement: Supplementary file 4 — Table S2. [file 41396_2020_668_MOESM4_ESM.xlsx]

## Sheet: Sheet1
	A. vandensis	Gloeobacter	NAG Cyanobacteria	Best Hit (taxon)	Accession	Similarity (%)	Length
Photosystem II Proteins
PsbA	Present*	Present	Present	Gloeobacter violaceus	WP_023172020.1	91
PsbD	Present	Present	Present	Gloeobacter violaceus	WP_011142319.1	91	353
PsbB (CP47)	Present	Present	Present	Gloeobacter violaceus	WP_023173916.1	91	545
PsbC (CP43)	Present	Present	Present	Gloeobacter violaceus	WP_011142320.1	74	492
PsbE	Present	Present	Present	Gloeobacter violaceus	WP_011140858.1	74	87
PsbF	Present	Present	Present	Gloeobacter violaceus	WP_011140859.1	74	52
PsbH	Present	Present	Present	Gloeobacter violaceus	WP_011142995.1	77	65
PsbI	Present	Present	Present	Gloeobacter kilaueensis	WP_023172334.1	72	37
PsbJ	Present	Present	Present	Gloeobacter kilaueensis	WP_023174715.1	60	38
PsbK	Present	Present	Present	Gloeobacter kilaueensis	WP_023172310.1	66	47
PsbL	Present	Present	Present	Cyanophora paradoxa	NP_043180	74	49
PsbN	Present	Present	Present	Gloeobacter violaceus	WP_011142994.1	67	44
PsbT	Present	Present	Present	Acaryochloris	WP_010480156	54	43
PsbV	Present	Present	Present	Gloeobacter violaceus	WP_011142334.1	50	164
PsbX	Present	Present	Present	Oscillatoriales cyanobacterium CG2_30_44_21	OIP75702	63	37
Psb28	Present	Present	Present	Gloeobacter violaceus	WP_011142334.1	50	115
PsbY	Missing	Missing	Present
PsbZ	Missing	Missing	Present
Psb27	Missing	Missing	Present
PsbO	Present*	Present	Present	Gloeobacter violaceus	WP_011143680.1	46	257
PsbU	Missing	Present	Present
PsbM	Missing	Present	Present
PsbP	Missing	Present	Present
Photosystem I Proteins
PsaA	Present	Present	Present	Gloeobacter violaceus	WP_011143427.1	76	784
PsaB	Present	Present	Present	Gloeobacter kilaueensis	WP_023171586.1	73	774
PsaC	Present*	Present	Present	Gloeobacter kilaueensis	WP_023175609.1	95
PsaD	Present	Present	Present	Gloeobacter violaceus	WP_011143690.1	79	145
PsaE	Present	Present	Present	Gloeobacter kilaueensis	WP_023171971.1	78	145
PsaF	Present	Present	Present	Gloeobacter kilaueensis	WP_023175420.1	55	174
PsaL	Present	Present	Present	Chroogloeocystis siderophilia	WP_073548835.1	51	170
PsaI	Missing	Missing	Present
PsaJ	Missing	Missing	Present
PsaK	Missing	Missing	Present
PsaZ	Present	Present	Missing	Gloeobacter violaceus	P0C029.1	63	29
PsaM	Missing	Present	Present
Cytochrome b6f Complex Subunits
PetB	Present	Present	Present	Gloeobacter kilaueensis	WP_023174219.1	78	216
PetC	Present	Present	Present	Gloeobacter violaceus	WP_011143031.1	58	185
PetA	Present	Present	Present	Gloeobacter violaceus	WP_011143032.1	50	339
PetD	Present	Present	Present	Gloeobacter violaceus	WP_011141916	73	161
PetG	Present	Present	Present	Phormidemis priestleyi	WP_073070092.1	75	38
PetE	Present	Present	Present	Gloeobacter violaceus	WP_011142337.1	61	188
PetM	Present	Present	Present	Chondria sp.	ARW64174	54	35
PetL	Missing	Missing	Present
PetN	Missing	Present	Present
PetJ	Missing	Present	Present
Phycobilisome Proteins
Allophycocyanin (AP)
ApcA	Present	Dependent on enviornment		Microcoleus vaginatus	WP_006634931.1	68	162
ApcB	Present			Gloeobacter kilaueensis	WP_023176000.1	63	163
Phycocyanin (PC)
CpcA		Dependent on enviornment
CpcB	Present			Boldia erythrosiphon	WP_017660006.1	67	175
Phycoerythrin (PE)
CpeA	Missing	Dependent on enviornment
CpeB	Missing
Phycoerythrocyanin (PEC)
PecA	Missing	Dependent on enviornment
PecB	Missing
